# Supplementary material for: Long-term dynamic topographic support during post-orogenic crustal thinning revealed by stable isotope (δ18O) paleo-altimetry in eastern Pyrenees
Source: Sci Rep. 2020 Feb 10;10:2267. doi: 10.1038/s41598-020-58903-w (PMC7010729; doi:10.1038/s41598-020-58903-w)
Supplement: Supplementary file 1 — Supplementary Dataset 1. [file 41598_2020_58903_MOESM1_ESM.xlsx]

## Sheet: Feuil1
Supplementary Information 1 : stable isotope data
Long-term dynamic topographic support during post-orogenic crustal thinning revealed by stable isotope (d18O) paleo-altimetry in eastern Pyrenees
by Damien Huyghe, Frédéric Mouthereau, Loïc Ségalen and Marc Furio

## Sheet: teeth
Can Villela
Rodent incisors
sample	d18O (V-SMOW)	d18Ow Royer 2013	modern h
RI CV-1	16.4	-6.90909	1010
RI CV-2	16.4	-6.90909	1010
RI CV-3	16.8	-6.57851	1010
RI CV-4	16.7	-6.66116	1010
RI CV-5	17	-6.41322	1010
mean	16.66	-6.69421	1010
sd	0.260768
Prolagus teeth
PT CV-1	16.4	-6.90909	1010
PT CV-2	17.7	-5.83471	1010
PT CV-3	16.8	-6.57851	1010
PT CV-4	17	-6.41322	1010
mean	16.975	-6.43388	1010
sd	0.543906
mean tot	16.8	-6.57851	1010
sd	0.415331	0.343249
Castelnou 3
Rodent incisors
ech	d18O (V-SMOW)	d18Ow Royer 2013	modern h
IR C3-3	18.6	-5.09091	200
IR C3-4	19	-4.76033	200
IR C3-6	18.7	-5.00826	200
IR C3-9	18.3	-5.33884	200
IR C3-10	18.4	-5.2562	200
mean	18.6	-5.09091
sd		0.226332

## Sheet: charophytes
Nom	d18O (‰VPDB) calcite	d18Ow Royer	T (°C)
PYR CV Ch.3	-6.38	-6.58	14.8328
PYR CV Ch.4	-7.04	-6.58	17.731
PYR CV Ch.5	-7	-6.58	17.5524
PYR CV Ch.6	-7.85	-6.58	21.4307
CV Ch.8	-8.01	-6.58	22.1802
CV Ch.9	-8.05	-6.58	22.3685
CV Ch.10	-7.59	-6.58	20.226
CV Ch.11	-7.44	-6.58	19.5384
	mean	-7.42	19.4825
	sd	0.580837

## Sheet: clausilid
sample	number	sample name	d18O (‰VPDB) calcite	d18Ow Royer	T Zanchetta 2005		Clausilids shells
1	1	CV Ga 1.1	-3.03	-6.58	12.3055
	2	CV Ga 1.2	-3.21	-6.58	12.0985
	3	CV Ga 1.3	-2.93	-6.58	12.4205
	4	CV Ga 1.4	-2.25	-6.58	13.2025
	5	CV Ga 1.5	-2.12	-6.58	13.352
	6	CV Ga 1.6	-3.24	-6.58	12.064
	7	CV Ga 1.7	-3.13	-6.58	12.1905
	8	CV Ga 1.8	-3.34	-6.58	11.949
	9	CV Ga 1.9	-3.14	-6.58	12.179
	10	CV Ga 1.10	-3.29	-6.58	12.0065
	11	CV Ga 1.11	-3.3	-6.58	11.995
2	1	CV Ga 2.1	-1.85	-6.58	13.6625
	2	CV Ga 2.2	-1.98	-6.58	13.513
	3	CV Ga 2.3	-2.14	-6.58	13.329
	4	CV Ga 2.4	-1.96	-6.58	13.536
	5	CV Ga 2.5	-2.18	-6.58	13.283
	6	CV Ga 2.6	-2.16	-6.58	13.306
	7	CV Ga 2.7	-2.34	-6.58	13.099
	8	CV Ga 2.8	-2.22	-6.58	13.237
	9	CV Ga 2.9	-1.73	-6.58	13.8005
	10	CV Ga 2.10	-2.08	-6.58	13.398
	11	CV Ga 2.11	-2.04	-6.58	13.444
	12	CV Ga 2.12	-2.15	-6.58	13.3175
3	1	CV Ga 3.1	-2.74	-6.58	12.639
	2	CV Ga 3.2	-3.05	-6.58	12.2825
	3	CV Ga 3.3	-2.57	-6.58	12.8345
	4	CV Ga 3.4	-2.01	-6.58	13.4785
	5	CV Ga 3.5	-2.25	-6.58	13.2025
		moy	-2.51536	T moy	12.8973
		sd	0.534065	sd	0.614175

## Sheet: Testacella
sample	d18O (‰VPDB) calcite	d18Ow Royer	T Zanchetta 2005		Testacella shells
CV BV 1.1	-0.35	-6.58	15.3875
CV BV 1.2	-0.89	-6.58	14.7665
CV BV 2.1	-3.94	-6.58	11.259
CV BV 3.1	-2.84	-6.58	12.524
CV BV 4.1	-2.84	-6.58	12.524
CV BV 5.1	-2.6	-6.58	12.8
mean	-2.24333		13.2102
sd	1.3516		1.55434
